# Supplementary material for: Abundant expression of somatic transposon-derived piRNAs throughout Tribolium castaneum embryogenesis
Source: Genome Biol. 2017 Sep 26;18:184. doi: 10.1186/s13059-017-1304-1 (PMC5613491; doi:10.1186/s13059-017-1304-1)
Supplement: Supplementary file 1 — Supplementary Tables. (XLSX 69 kb) [file 13059_2017_1304_MOESM1_ESM.xlsx]

## Sheet: Table S1
Supplementary Table 1. Predicted piRNA clusters in the genome of T. casntaeum. Total counts of 25-35 nt small RNAs mapping to the positive and negative DNA strand for each cluster is shown
Genomic location	length	total reads	positive strand	negative strand
ChLG10:15000-90000	75000	227948	107720	120228
ChLG10:1645000-2010000	365000	805147	121049	684098
ChLG2:865000-885000	20000	13012	12511	501
ChLG2:1030000-1045000	15000	8914	2441	6473
ChLG2:1160000-1240000	80000	143612	140549	3063
ChLG2:1315000-1325000	10000	7317	6228	1089
ChLG2:1920000-1995000	75000	138301	125722	12579
ChLG2:2490000-2505000	15000	6935	6882	53
ChLG2:3265000-3305000	40000	174152	173655	497
ChLG2:4525000-4540000	15000	20813	1677	19136
ChLG2:12620000-12630000	10000	11007	10708	299
ChLG3:295000-310000	15000	23094	23013	81
ChLG3:5490000-5500000	10000	5687	5179	508
ChLG3:10695000-10705000	10000	8411	609	7802
ChLG3:13355000-13405000	50000	88421	87209	1212
ChLG3:13530000-13545000	15000	32545	413	32132
ChLG3:13595000-13665000	70000	254774	29583	225191
ChLG3:13900000-13910000	10000	6049	6012	37
ChLG3:22860000-22875000	15000	8549	74	8475
ChLG3:24105000-24120000	15000	18807	2698	16109
ChLG4:8545000-8560000	15000	8434	502	7932
ChLG4:9345000-9410000	65000	321804	2082	319722
ChLG4:9765000-9780000	15000	24022	22622	1400
ChLG4:11350000-11475000	125000	424249	11896	412353
ChLG4:12060000-12111003	51003	170318	167244	3074
ChLG5:540000-550000	10000	4804	891	3913
ChLG5:650000-680000	30000	13898	9296	4602
ChLG5:10110000-10125000	15000	7063	6928	135
ChLG6:125000-135000	10000	50235	72	50163
ChLG6:2480000-2495000	15000	8945	176	8769
ChLG6:7840000-7850000	10000	6059	129	5930
ChLG6:8685000-8960000	275000	611989	585356	26633
ChLG6:8990000-9058629	68629	78262	70344	7918
ChLG7:75000-115000	40000	72738	1804	70934
ChLG7:310000-325000	15000	9864	5595	4269
ChLG7:5550000-5565000	15000	18520	166	18354
ChLG7:10175000-10190000	15000	5130	4826	304
ChLG7:11850000-11865000	15000	12523	19	12504
ChLG7:14545000-14565000	20000	33537	33323	214
ChLG7:14625000-14785000	160000	496110	452512	43598
ChLG7:14885000-14915000	30000	24551	16351	8200
ChLG7:15330000-15345000	15000	8981	5614	3367
ChLG7:15405000-15460000	55000	19787	11896	7891
ChLG7:15490000-15500000	10000	4578	511	4067
ChLG7:15550000-15655000	105000	140535	8083	132452
ChLG8:50000-65000	15000	18945	944	18001
ChLG8:345000-560000	215000	296643	6497	290146
ChLG8:945000-985000	40000	36381	134	36247
ChLG8:1020000-1100000	80000	120613	690	119923
ChLG8:1400000-1440000	40000	44014	296	43718
ChLG8:1510000-1530000	20000	23947	102	23845
ChLG8:5570000-5590000	20000	20573	416	20157
ChLG8:13110000-13120000	10000	13613	104	13509
ChLG9:2555000-2570000	15000	14475	14283	192
ChLG9:2595000-2610000	15000	23936	23045	891
ChLG9:3685000-3700000	15000	20979	20852	127
ChLG9:4100000-4245000	145000	1034031	1029598	4433
ChLG9:4270000-4290000	20000	33808	33557	251
ChLGX:6180000-6245000	65000	145412	59081	86331
ChLGX:7230000-7341975	111975	225024	216550	8474
ChLGY:245000-260000	15000	20536	978	19558
ChLGY:340000-355000	15000	20688	20039	649
ChLGY:650000-705000	55000	44450	38677	5773
ChLGY:755000-770000	15000	39443	433	39010
Unmapped1:1130000-1145000	15000	12045	7232	4813
Unmapped10:0-15000	15000	8116	64	8052
Unmapped10:50000-65000	15000	11223	58	11165
Unmapped10:305000-315000	10000	6940	6670	270
Unmapped100:0-13542	13542	14893	9311	5582
Unmapped102:0-13128	13128	67467	67263	204
Unmapped1041:0-7395	7395	12249	60	12189
Unmapped105:0-17060	17060	19768	528	19240
Unmapped107:0-14882	14882	28534	27990	544
Unmapped1088:0-6015	6015	18232	976	17256
Unmapped109:0-10000	10000	8397	2442	5955
Unmapped110:0-10000	10000	9021	7726	1295
Unmapped110:120000-130039	10039	62179	48	62131
Unmapped114:25000-50000	25000	20566	20335	231
Unmapped115:0-10000	10000	3915	430	3485
Unmapped1155:0-4916	4916	18585	18516	69
Unmapped1197:0-2498	2498	10895	10816	79
Unmapped132:5000-12635	7635	4559	230	4329
Unmapped1407:0-13021	13021	49686	47138	2548
Unmapped141:0-16592	16592	66170	8436	57734
Unmapped15:0-95000	95000	233400	230508	2892
Unmapped151:0-12197	12197	25264	746	24518
Unmapped1515:0-2931	2931	7440	7422	18
Unmapped1522:0-5982	5982	9431	8280	1151
Unmapped158:0-11177	11177	40224	37502	2722
Unmapped161:0-9224	9224	7171	6860	311
Unmapped1635:0-4129	4129	6341	67	6274
Unmapped169:0-6422	6422	77781	5669	72112
Unmapped1698:0-3316	3316	5324	110	5214
Unmapped17:50000-65000	15000	12990	51	12939
Unmapped17:95000-105000	10000	6350	2127	4223
Unmapped17:260000-271062	11062	14050	8868	5182
Unmapped171:0-25000	25000	62501	58186	4315
Unmapped175:0-5732	5732	5740	5703	37
Unmapped177:0-7412	7412	6083	455	5628
Unmapped1829:0-6590	6590	9414	2033	7381
Unmapped19:0-149992	149992	513366	497790	15576
Unmapped190:0-7300	7300	49966	49785	181
Unmapped193:0-9301	9301	20756	988	19768
Unmapped194:0-9044	9044	17740	2029	15711
Unmapped1965:0-4336	4336	7650	1643	6007
Unmapped204:0-10000	10000	2388	405	1983
Unmapped208:5000-12125	7125	10360	6795	3565
Unmapped21:0-80000	80000	269305	2697	266608
Unmapped210:0-4966	4966	7995	7951	44
Unmapped211:0-12350	12350	45436	43881	1555
Unmapped213:25000-35000	10000	4376	3938	438
Unmapped216:0-5727	5727	9021	8850	171
Unmapped22:0-20000	20000	22101	19587	2514
Unmapped22:190000-217262	27262	39794	33813	5981
Unmapped222:0-5801	5801	20273	70	20203
Unmapped228:0-12767	12767	46848	44430	2418
Unmapped23:0-40000	40000	166666	164763	1903
Unmapped23:95000-110000	15000	9735	964	8771
Unmapped23:135000-188156	53156	113164	61092	52072
Unmapped231:0-12159	12159	282247	281952	295
Unmapped233:0-12423	12423	5827	5782	45
Unmapped234:5000-15000	10000	7391	5484	1907
Unmapped235:0-12055	12055	9852	89	9763
Unmapped238:0-8595	8595	12685	169	12516
Unmapped249:0-9145	9145	22726	284	22442
Unmapped258:5000-15659	10659	47590	45534	2056
Unmapped26:0-15000	15000	14149	13504	645
Unmapped26:75000-175563	100563	477075	455239	21836
Unmapped27:0-190000	190000	1590694	226771	1363923
Unmapped27:220000-260000	40000	184355	1187	183168
Unmapped276:0-10000	10000	16696	13821	2875
Unmapped278:0-1866	1866	12222	2	12220
Unmapped28:75000-125000	50000	124743	123758	985
Unmapped28:235000-262214	27214	19039	18808	231
Unmapped29:0-95000	95000	310317	5180	305137
Unmapped31:0-180000	180000	715681	687851	27830
Unmapped319:5000-8834	3834	5670	197	5473
Unmapped32:15000-70000	55000	216068	14767	201301
Unmapped35:0-65000	65000	141419	135775	5644
Unmapped36:0-88728	88728	130783	111049	19734
Unmapped38:15000-71613	56613	143199	141282	1917
Unmapped39:0-63236	63236	128522	117941	10581
Unmapped4:0-25000	25000	68875	496	68379
Unmapped4:505000-520000	15000	6892	487	6405
Unmapped429:0-2548	2548	6485	30	6455
Unmapped43:0-15000	15000	6293	633	5660
Unmapped47:25000-40000	15000	30389	5521	24868
Unmapped487:0-1444	1444	15663	15659	4
Unmapped49:40000-66399	26399	47999	4387	43612
Unmapped498:0-15000	15000	56550	39338	17212
Unmapped51:45000-54837	9837	5859	213	5646
Unmapped57:0-16635	16635	32716	19961	12755
Unmapped58:0-15000	15000	12359	11548	811
Unmapped593:0-11910	11910	130663	129626	1037
Unmapped61:0-12191	12191	13889	1775	12114
Unmapped62:0-15000	15000	39965	39914	51
Unmapped626:0-2396	2396	7319	7280	39
Unmapped63:0-19111	19111	48192	46339	1853
Unmapped649:0-670	670	6620	1	6619
Unmapped661:0-8995	8995	21444	21427	17
Unmapped67:0-101309	101309	581322	580000	1322
Unmapped7:35000-50000	15000	11641	11564	77
Unmapped71:0-20790	20790	19290	18821	469
Unmapped710:0-14419	14419	12763	12247	516
Unmapped72:0-16442	16442	64197	9457	54740
Unmapped74:5000-18940	13940	8346	233	8113
Unmapped75:0-34632	34632	52914	50389	2525
Unmapped77:0-25000	25000	63663	57923	5740
Unmapped774:0-1303	1303	19866	19760	106
Unmapped78:5000-25000	20000	16495	582	15913
Unmapped780:0-4021	4021	7410	7387	23
Unmapped80:0-30000	30000	32768	32515	253
Unmapped81:0-10000	10000	4377	2546	1831
Unmapped819:0-5927	5927	113843	113775	68
Unmapped82:5000-20000	15000	11897	155	11742
Unmapped84:0-9432	9432	9019	8830	189
Unmapped85:0-10000	10000	8880	1397	7483
Unmapped86:0-13565	13565	48824	1050	47774
Unmapped87:0-29642	29642	122635	6748	115887
Unmapped885:0-1031	1031	10333	5	10328
Unmapped89:0-15000	15000	13446	485	12961
Unmapped90:0-10000	10000	58744	56707	2037
Unmapped91:0-10089	10089	74501	758	73743
Unmapped93:30000-48179	18179	33213	17486	15727
Unmapped936:0-1177	1177	7269	85	7184
Unmapped987:0-1618	1618	27237	19	27218
Unmapped996:0-11296	11296	105809	105039	770

## Sheet: Table S2
Supplementary Table 2. GO Biological process term enrichment (over-represented) for protein-coding gene transcripts residing in piRNA clusters. Blast2GO Fisher’s enrichment table showing the enrichment of overreperented GO terms (Cat=GO category: F=function; P=process) in transcripts residing in pi-Clusters (Test) compared to the whole transcriptme (Ref). Note that only transcripts that have sign…
GO-ID	Term	Category	FDR	P-Value	#Test	#Ref	#notAnnotTest	#notAnnotRef	Over/Under
GO:0006259	DNA metabolic process	P	3.89917e-157	3.73986e-161	282	846	202	9717	OVER
GO:0006278	RNA-dependent DNA replication	P	6.02458e-153	1.73353e-156	207	315	277	10248	OVER
GO:0006260	DNA replication	P	4.01344e-129	2.69462e-132	210	473	274	10090	OVER
GO:0015074	DNA integration	P	1.58204e-99	1.21392e-102	140	208	344	10355	OVER
GO:0090304	nucleic acid metabolic process	P	2.32957e-76	2.9047e-79	301	2252	183	8311	OVER
GO:0006139	nucleobase-containing compound metabolic process	P	8.73618e-58	1.17309e-60	310	2880	174	7683	OVER
GO:0046483	heterocycle metabolic process	P	6.41584e-56	9.23054e-59	311	2954	173	7609	OVER
GO:0006725	cellular aromatic compound metabolic process	P	1.31054e-54	2.01119e-57	311	2994	173	7569	OVER
GO:1901360	organic cyclic compound metabolic process	P	1.03539e-53	1.68824e-56	312	3041	172	7522	OVER
GO:0034641	cellular nitrogen compound metabolic process	P	2.5767e-53	4.44856e-56	310	3016	174	7547	OVER
GO:0006807	nitrogen compound metabolic process	P	3.26126e-48	6.25601e-51	315	3277	169	7286	OVER
GO:0034645	cellular macromolecule biosynthetic process	P	1.59909e-41	3.52763e-44	225	1903	259	8660	OVER
GO:0009059	macromolecule biosynthetic process	P	4.83419e-41	1.1128e-43	225	1917	259	8646	OVER
GO:0044260	cellular macromolecule metabolic process	P	1.03913e-40	2.49168e-43	311	3465	173	7098	OVER
GO:0043170	macromolecule metabolic process	P	2.05501e-39	5.1247e-42	338	4079	146	6484	OVER
GO:0044249	cellular biosynthetic process	P	1.30506e-31	3.50486e-34	232	2333	252	8230	OVER
GO:1901576	organic substance biosynthetic process	P	1.50255e-31	4.46758e-34	233	2354	251	8209	OVER
GO:0009058	biosynthetic process	P	4.74616e-30	1.45672e-32	233	2409	251	8154	OVER
GO:0044238	primary metabolic process	P	3.46236e-24	1.0959e-26	352	5104	132	5459	OVER
GO:0044237	cellular metabolic process	P	4.06124e-22	1.3244e-24	336	4848	148	5715	OVER
GO:0071704	organic substance metabolic process	P	1.33643e-20	4.74274e-23	354	5354	130	5209	OVER
GO:0006313	transposition, DNA-mediated	P	4.69428e-19	1.75596e-21	22	14	462	10549	OVER
GO:0006310	DNA recombination	P	4.44172e-18	1.70409e-20	41	122	443	10441	OVER
GO:0032196	transposition	P	4.72791e-17	1.85924e-19	22	20	462	10543	OVER
GO:0008152	metabolic process	P	4.44787e-08	1.83444e-10	367	6553	117	4010	OVER
GO:0000723	telomere maintenance	P	0.0385669	0.000199752	7	22	477	10541	OVER
GO:0032200	telomere organization	P	0.0385669	0.000199752	7	22	477	10541	OVER

## Sheet: Table S3
Table S3. Expression and small RNA coverage of transcripts residing in piRNA clusters. Right columns show the FPKM normalized abundance putative piRNA targeted transcripts (merged piRNA libraries exon RPKM>100) before (M) and after (Z) the onset of zygotic transcription. Left columns show the RPKM normalized small RNA reads before (maternal), and after (zygotic) the onset of zygotic transcription…
	small RNA counts (RPKM)								expression (FPKM)		TE homology
stage	sense				antisense				maternal	zygotic
gene element	exon		intron		exon		intron
orientation	maternal	zygotic	maternal	zygotic	maternal	zygotic	maternal	zygotic
TC31906	0.377093	10.4791	0	0.0296857	113.128	79.7062	0.161611	0.118743	4597.77	4528.29	0
TC12176	22.0687	1023.47	0.439615	1.16282	0	0	0	0	991.911	1385.86	0
TC31839	1.77686	268.539	0.318923	5.37279	98.2739	706.798	11.0712	77.328	465.679	225.52	1
TC04235	8.69661	268.307	7.93272	13.017	0	0	0	0	522.418	384.235	1
TC32961	27.2812	164.768	0	0	1.87071	277.133	0	0	0.113992	275.883	0
TC31731	81.8131	391.018	0	0.060333	0	0	0	0	0.22192	329.724	0
TC04339	74.6208	242.952	2.47753	9.68687	317.95	434.024	1.53371	4.29083	0.0337354	202.624	1
TC31868	91.5263	80.0623	0	0	230.455	577.778	2.42584	1.51743	18.7937	92.0391	1
TC32668	44.9374	128.365	0	0	164.755	604.161	0	0	0.0460359	115.116	1
TC31829	0.701261	0.64406	0	0	360.214	349.596	30.2711	35.5521	141.53	29.722	1
TC34121	3.24202	267.229	0	0.376114	322.666	248.612	29.8607	17.3013	53.3796	66.0116	0
TC14112	6.97243	8.76506	0.0363147	0	211.061	147.805	0	0	35.7708	18.6668	1
TC31655	1.10262	183.128	0.09588	4.06834	59.3018	230.416	47.0771	154.068	43.2876	35.6092	1
TC14601	0.267189	0.147237	0	0.0736184	61.5202	303.013	0	0	64.6568	24.6004	0
TC31120	291.296	216.271	7.82805	7.89629	0	0	0	0	54.9814	14.1821	0
TC32902	197.852	131.665	1079.67	788.445	0	0	0	0	59.3783	16.1345	1
TC32500	1.57031	582.222	0.0383003	21.8866	521.592	1387.95	0.0766005	1.05529	0.0299715	70.5452	1
TC012946	6.27641	1156.43	3.36236	406.064	1958.24	3177.12	1103.3	1804.85	0.0642985	37.614	1
TC08560	0.133594	4.12263	0	0	134.797	211.285	28.4556	13.1041	0.075473	44.9247	1
TC31600	0.583957	83.8811	0	0	100.1	202.141	0	0	3.27051	51.1094	1
TC31832	13.7963	92.6617	0	0.178884	174.645	68.3336	89.4323	23.4338	0	50.2374	0
TC33941	300.065	216.788	26.7339	20.3199	0.230465	0.1905	0	0.0634998	0.0415031	25.4497	1
TC31953	57.2465	73.779	0.186471	0.205513	70.113	16.2355	3.17	4.52128	11.0759	32.1054	1
TC02193	1.69142	17.5229	0.169142	0.652449	177.176	120.424	26.217	22.5561	0	30.5711	0
TC31323	11.3165	528.065	5.97853	21.8066	22.5618	54.0458	10.4624	16.3942	0.0213972	36.0423	1
TC31996	20.462	144.888	0.18108	0	80.9425	50.691	0.18108	0.399142	0.0246994	33.7027	0
TC012970	12.557	34.9222	0	0	173.341	330.77	0	0	0.0227293	39.3738	1
TC16332	40.358	536.004	0	0.0265073	459.595	1090.75	1.80384	1.06029	0.0178295	21.3316	1
TC10226	2.83933	586.217	0	0	2463.02	4166.52	0	0	0.0197451	25.6907	1
TC04943	12.9236	80.3577	0	0	2225.94	1399.67	1877.39	1212.59	0	14.0203	0
TC31907	456.412	551.346	0.426753	20.9297	1280.04	1003.69	7.04142	12.5226	3.08329	15.0281	1
TC31590	3.29842	43.9777	0.764269	32.4734	108.928	201.978	48.6317	103.206	0	15.0505	1
TC31869	81.6231	116.766	2.06259	2.55043	76.7936	42.0822	61.7518	42.3039	4.9269	16.8009	1
TC12099	199.272	142.451	0.163472	0.180165	0.0544907	0.0600551	0	0	23.6192	18.4018	0
TC31892	339.768	233.633	38.4376	36.5184	0	0.141681	0.0642769	0.0354204	26.7322	8.67377	1
TC33383	133.093	77.9399	0	0	0	0.875729	0	0	20.8338	9.65832	0
TC31657	271.909	240.047	25.6649	17.7742	2.08094	0.76448	0	0	21.4849	5.96804	0
TC33290	478.85	547.839	22.6643	21.6705	0.354129	29.5321	0	0.631901	21.0139	6.94379	0
TC33351	3526.28	18080.6	0	0.534614	0	0	547.654	1101.04	7.20405	4.93292	0
TC31978	232.83	286.541	0.326883	0.327512	0.208017	1.01529	0	0	1.59534	11.2959	1
TC31902	109.92	217.438	0	0	0	0.34514	0	0	3.59319	8.3218	0
TC31210	550.436	377.451	0	0	0	0	0	0	0.176087	8.72778	0
TC31258	0.544164	215.904	0	0.199911	16.8691	24.789	0	0	0	0.120329	1
TC13122	0.53748	319.552	0	0	0	0	0	0	0.129854	1.07207	0
TC33233	0.792813	471.357	0	0	0	0	0	0	0	0.264998	0
TC31850	275.853	701.254	4.2144	13.9942	16.8848	15.0281	3.60263	3.74578	0	1.66128	1
TC002237	234.313	337.992	0	0	0	14.8109	0	0	0	0.241732	0
TC006950	109.374	65.4488	0	0	23.4291	15.4674	0	0	0	0.155003	0
TC33880	491.794	237.02	0	0	11.7892	7.11198	0	0	0	0.200057	0
TC007020	150.479	82.8507	0.392896	0.144339	0	0	0	0	0	0.0834749	1
TC11567	124.076	3318.07	0	0	0.217295	0.47897	0	0	0	0.723155	0
TC004880	2458.73	2264.6	0	0	0	0	0	0	0	0	0
TC31920	307.571	218.652	0	0	0.277278	1.45157	0	0	1.42566	4.52435	0
TC08735	331.596	317.723	7.21447	5.49011	0.564397	0.892481	4.14709	4.08378	1.09249	0.881979	1
TC30928	478.849	350.145	1.00448	6.95862	0.860982	0.790753	0	0	0	0.0178608	1
TC016113	104.324	96.802	0	0	0	0	0	0	0.881904	0.167076	0
TC011485	117.261	162.983	0	0	0	0	0	0	0	0.512331	1
TC001781	132.108	186.163	0	0	0	0	0	0	0	1.14276	1
TC002179	111.545	125.419	0	0	0	1.86266	0	0	0	0	0
TC005293	141.511	108.321	0	0	0	2.50743	0	0	0	0.683773	0
TC01488	198.757	146.077	0	0	0.282726	0.373917	0	0	0.00820775	0.381941	0
TC02029	277.707	216.035	0.872744	0.769493	0	0.384747	0	0	0.0106105	0.116689	1
TC005280	255.784	325.291	0	0	0	0	0	0	0.0419051	1.50038	0
TC015860	544.796	468.739	0	0	0	0	0	0	0	0	0
TC001820	602.147	260.921	0	0	0	0	0	0	0.695025	0.163182	0
TC32960	131.303	91.711	898.143	670.755	0.249355	0.392599	31.3832	23.1633	17.3844	1.78391	1
TC32501	177.594	115.993	194.842	271.177	0.0409676	0.40636	0.16387	0.316058	13.2559	3.47389	0
TC31790	188.705	153.821	455.899	389.943	0.143885	0	0.575539	0.872179	17.0529	4.3291	1
TC34290	104.287	155.66	3258.18	5178.03	0.243093	0	3.6464	5.89418	5.60533	1.40645	1
TC016326	1038.78	1053.27	2925.89	2922.24	0	0	0	0	0	0	0
TC05258	108.415	93.4999	508.796	621.77	0.596915	1.39798	2.46228	5.3452	0.0971977	2.30476	1
TC33892	103.265	142.548	925.135	682.533	0	0	1.82726	1.74171	0.0392009	0.11267	1
TC006887	156.561	118.444	1978.9	1339.45	0	0	0	0	0	0.132789	1
TC006864	161.684	127.174	838.767	576.723	11.4876	13.0386	1.54311	0.944828	0	0.80804	1
TC33479	260.44	433.607	195.915	549.417	2.13442	5.24762	6.93687	11.3095	0.0724731	1.91095	1
TC31266	244.041	123.813	3314.21	2259.99	4.39978	2.58618	8.79957	13.5774	0	0.0332354	1
TC32900	948.522	756.519	21.0763	26.0719	0.0874536	0.771073	0	0.0963841	1.08072	3.49141	1
TC33942	177.608	124.52	6.61961	5.31712	0.112197	0.123654	0	0	0	0.0590292	1
TC010308	126.49	71.5075	54.6883	34.4417	0.0744058	0.164008	0	0	0	0.0515519	0
TC32471	87.4614	137.98	57.1376	49.0023	1.65757	5.48052	0.585026	1.28954	0	4.67683	1
TC008527	478.514	362.68	37.9822	26.7635	1.86798	2.40185	0.622659	0.343122	0	0.0282378	0
TC31723	187.946	130.894	18.1906	15.0168	4.35451	2.78662	1.26421	1.08369	0.0320862	1.4022	1
TC33291	724.67	609.106	64.8536	72.1683	0.156976	9.86136	1.05398	0.66731	0.272599	0.854758	1
TC002038	838.042	1073.11	107.575	737.138	0	0	0	0	0	0	1
TC32953	736.58	402.508	289.308	181.375	1.29531	6.06725	0.45336	3.06931	0.0753438	0.0213759	0
TC33292	1022.44	723.959	327.637	256.378	0.0714116	0.078704	1.60676	1.14121	0.069265	0.272124	1
TC31353	345.012	287.651	174.473	168.841	0.331697	0.731138	0.0473853	0.731138	0.227216	0.442261	0
TC001819	198.458	142.793	213.564	171.081	0	0.135349	0	0	0.0572567	0.102444	1
TC002156	252.463	237.564	132.265	189.321	0	0	0	0	0	0.0672678	0
TC10304	74.5229	64.4385	0.0316043	0	65.6737	58.6913	0	0	0	1.3172	1
TC32979	30.8232	56.3016	0.0573988	0.569342	811.045	589.775	2.69774	2.40389	0	0.956361	0
TC32708	32.7439	78.7365	0	0	78.0815	57.2859	0	0	0	5.59944	0
TC31849	5.39952	109.413	0	0	478.758	906.835	0	0	0.0251702	8.73853	1
TC31729	3.26181	12.5821	4.83447	17.8461	311.037	131.984	12.8142	6.29107	0	0.00675202	1
TC01822	36.5152	34.952	2.17751	1.90759	179.617	108.856	4.91336	4.30747	0	0.594649	1
TC31789	9.02779	39.7987	0	0	504.759	237.914	13.5417	10.2423	0	0.298462	0
TC004191	0	261.389	0	0	189.808	444.018	0	0	0	0.478446	0
TC30974	5.05975	137.471	0	0	245.948	537.763	0	2.42454	0.107699	1.56024	1
TC10269	2.0058	96.1625	0	0	466.433	403.256	3.42658	5.34236	0	0.367359	1
TC31083	1.67677	6.69898	1.04798	3.69599	2497.55	1893.96	1.25758	5.77499	0	0.3134	1
TC31259	1.74192	10.7989	0	0.47995	520.072	1797.77	0.43548	1.79981	0	0.23117	1
TC016408	0.880997	10.1257	0	0	530.36	388.662	0	0	0.0541827	0.10853	1
TC02382	0.648248	12.86	0	0	915.813	583.166	0	0	0.0687201	0.373977	0
TC001844	0	2.32833	0	0	1373.19	1024	0	0	0	0.0716047	0
TC006861	0.869892	10.3542	0	0	1905.76	1309.81	0	0	0.0332459	0.381799	1
TC002046	9.94544	21.7072	0	0	1585.62	978.757	0	0	0.0436285	0.209761	1
TC012952	3.81691	5.9647	0	0	507.706	347.585	0	0	0.0182969	0.222016	1
TC30953	6.69051	9.26984	0	0	386.329	239.752	0	0	0	0.0556295	1
TC004203	8.21726	10.2125	0	0	314.179	266.682	0	0	0	0.0115196	1
TC000005	9.58532	6.99518	0.388594	0.285518	323.44	193.295	5.18125	3.42621	0	0.0125373	1
TC010312	5.37751	4.74132	0	0	168.854	86.5291	0	0	0	0.109998	0
TC33888	8.46768	15.246	0	0	157.029	86.4862	1.84444	1.0164	0.0475724	0.237378	0
TC15814	3.80607	4.19473	1.52243	1.15355	187.734	97.6324	2.9497	2.20224	0	0.272204	1
TC015865	4.73221	11.3792	0	0	265.649	201.032	2.36611	2.37066	0	0.0742639	0
TC12239	0	0.0724816	0	0	51.8892	1034.53	0.0657658	0	3.28771	0.660865	0
TC08503	0.213519	0.392205	0	0	163.271	92.4035	0	0	6.31277	0.943783	1
TC31733	0.0696369	0.076748	0	0	507.305	377.754	0.208911	0.153496	0	0.52196	1
TC04348	0.147472	0.243797	1.36412	1.17835	128.448	162.857	3.35499	2.4786	0	0.16979	1
TC05062	0.0461529	0.0508659	0	0	64.6602	174.674	0	0	0.853188	0.299746	1
TC003225	0.0778324	0.171561	0	0	152.785	145.226	0	0	0.048584	0.118254	1
TC31889	0	0.188359	0	0	685.164	491.617	0	0	0	2.07026	1
TC010082	0.518125	0.571035	0	0	791.696	362.893	0	0	0	0.101275	1
TC002203	0	0.460187	0	0	513.375	413.708	0	0	0	0.0985217	0
TC001827	0	0.194606	0	0	186.463	102.752	0	0	0.0274314	0.0298766	1
TC001838	0	0.362184	0	0	205.063	197.753	0	0	0	0.0576643	1
TC34501	0	0.138873	0	0	104.585	121.931	0	0	0.0436331	1.65204	1
TC06998	0	0.0735722	0	0	156.742	124.852	0	0	0.0317749	0.307173	1
TC010090	0	0.061503	0	0	183.875	152.527	0	0	0.173288	0.166845	1
TC05297	0.603143	0.39884	0.201048	0.39884	130.721	97.8488	6.67478	2.92483	0	0.108145	1
TC04256	0.624119	1.10056	0	0	151.224	124.777	4.24401	4.74618	0.00923034	0.888243	1
TC010632	0	0.456606	0	0	55.6541	182.642	0	0	0	0.138337	1
TC011591	0	0.425173	0	0	42.0498	335.461	0	0	0	0.435584	1
TC012959	3.46259	0	0	0	123.788	83.002	0	0	0	0	0
TC002225	2.02809	0.558799	0	0	182.528	150.876	0	0	0	0.130453	1
TC34498	0	0.755863	0	0	221.008	134.733	0	0	0	0.649846	0
TC000007	1.71733	0	0	0	317.707	179.807	0	0	0	0.331355	0
TC01429	0.246327	11.8773	0	0	339.089	258.631	0.0410545	0.0226234	0.0149991	2.47774	0
TC31886	0.664874	33.2625	0	0	163.084	197.534	0.0237455	0	0.00216252	0.264603	1
TC31876	0.0935631	2.34592	0	0	863.985	1353.31	0.30408	0.747602	0.0180247	0.614465	0
TC31656	0.162309	0	0	0	1417.77	754.174	0	0	0	0.0424698	1
TC001794	0.407949	2.69765	0.407949	0	126.872	154.216	0.407949	0.449608	0	0	0
TC31299	0.211679	4.43262	0.635038	1.16648	220.147	364.174	0.423359	0.699887	0	0.64163	1
TC010631	0.202809	1.1176	0	0	91.2641	154.005	0	0	0	0.49347	1
TC32274	0.267301	2.74957	0	0	104.425	149.852	0	0	0	0.0657089	1
TC014854	0.214667	2.44474	0	0	95.3121	240.768	0	0	0.00546401	0.74421	0
TC002378	0.457956	1.51416	0	0	240.885	207.945	0	0	0.0876784	0.380838	1
TC01662	0	1.76273	0	0	264.359	407.695	0	0	0	0.26555	1
TC010083	0.709832	1.56464	0	0	359.885	334.832	0	0	0.914898	0	0
TC15149	0.553321	3.04912	0	0	157.657	188.392	0	0	0.00524478	1.22711	1
TC005257	0.839486	3.03264	0	0	270.314	168.8	1.16595	0.77101	0.0357723	1.18342	1
TC32004	0.349958	4.33907	0	0	254.595	200.079	0	0	0	0.493117	0
TC002226	0.322651	2.84479	0	0	225.21	159.664	0	0	0	0.101545	1
TC011266	0.46351	2.40825	0	0	309.227	158.872	0	0	0.0196694	0.130173	1
TC34278	3.31746	4.52677	0.157974	0	169.823	147.99	0.789872	0.870532	0.359893	0.251575	0
TC010630	0	4.44499	0	0	100.223	236.251	0	0	0	2.26568	1
TC012982	1.96185	3.73468	0	0	168.005	94.743	0	0	0	0	0
TC001792	1.24775	3.76898	0	0	190.582	174.188	0	0	0	0.0819871	1
TC016032	0	2.30094	0	0	150.317	271.51	0	0.460187	0	0.146642	1
TC000006	0.554556	1.83356	0	0	144.185	115.514	0	0	0	0.0988035	1
TC010095	1.18871	1.49726	0	0	132.457	122.401	0	0	0.0795686	0.0692995	1
TC33297	0.14408	30.0383	0	0.264654	80.2523	129.945	0.336186	0.370516	0.00407908	0.212298	1
TC31614	0.930588	33.5035	0	0	104.536	351.103	0	0	0	0.608031	1
TC10246	0.548839	11.6944	0	0	242.77	166.545	0	0	0	0.311121	1
TC33480	1.05197	8.52986	0	0	210.996	265.005	0	0	0.0146653	0.405443	1
TC001388	0.285073	5.96949	0	0	154.795	108.079	0	0	0.0220355	0.188925	1
TC011494	0.288549	31.8015	0	0	134.753	102.401	0	0	0	0	0
TC15963	0.113513	9.0075	0	0	363.013	480.275	0	0	0.0141975	0.161311	1
TC11571	0.218314	19.1111	0	0	358.752	285.154	1.15394	1.40927	0.0246826	0.536811	0
TC31724	0.808669	12.8736	1.52749	23.2715	300.825	606.445	1760.92	1193.28	0.0361606	6.93739	0
TC006882	1.50446	60.7465	8.75322	33.0865	589.27	791.588	687.812	599.626	0.0337749	10.7047	1
TC06274	3.08722	22.8344	3.70466	2.26832	647.767	413.439	247.664	127.026	2.88961	3.52112	1
TC31583	16.6755	82.3717	6.15234	10.8216	365.411	574.159	148.92	150.885	0.041602	5.53614	1
TC31934	3.15901	149.575	2.30851	147.968	723.939	831.834	397.589	628.652	0.0453778	5.15811	1
TC001684	2.09459	118.887	28.9169	27.3811	608.884	1919.56	570.251	1657.74	0	2.32884	1
TC31725	7.12605	172.507	7.93015	35.5099	519.869	1171.28	620.52	669.799	0.020369	2.21817	1
TC31713	7.65059	144.04	7.26075	31.2838	1247.44	1943.68	316.574	790.123	0.0525717	3.11148	1
TC31669	3.50293	5.52639	56.4558	31.8258	266.969	170.064	127.261	69.1191	0.0578602	0.18354	1
TC04995	20.8032	14.4325	66.747	83.9459	124.985	99.8856	398.272	263.834	0	0.209212	1
TC31666	1.52107	106.661	215.421	107.918	207.816	171.202	80.4265	80.0479	0	0.736004	1
TC014839	3.14378	20.9712	393.634	281.197	295.598	207.615	597.814	489.541	0.0175174	0.0889686	1
TC33891	0.427609	141.645	4.98878	19.2699	575.657	775.668	25.6091	54.4062	0.0705697	1.63858	1
TC31014	2.33156	37.3457	28.9114	17.5593	130.101	208.485	63.9626	80.5159	0.0314775	3.07254	1
TC05045	2.48773	29.9196	20.5238	15.6281	489.243	1290.24	26.7431	121.906	0.192203	1.62494	1
TC31767	22.8067	339.129	32.7977	56.6417	173.352	170.53	22.6498	28.9118	0	1.16553	1
TC31814	13.0921	233.802	4.98195	161.273	275.282	368.132	62.9116	74.1883	0	1.31881	1
TC31567	17.7833	384.633	6.28248	34.6202	715.425	846.83	53.6978	61.8427	0.0289627	2.45226	1
TC33878	145.764	101.811	300.129	213.407	1153.03	443.65	3640.44	2368.91	2.00945	1.03058	1
TC001837	0	0.285518	28.4969	50.8221	145.075	90.2235	71719.7	48219.9	0	0.0781295	1
TC016077	0.3027	0.333611	23.0809	22.6022	93.6857	106.839	758.718	749.124	0.0329169	0.321375	1
TC005255	0	0.437049	6.9397	6.55574	199.467	159.96	1650.26	1166.7	0.0596329	0.605446	1
TC001801	0	1.21478	4.84978	70.5787	306.418	265.308	606.994	552.482	0.0365998	0.0207959	1
TC016154	1.12079	2.16167	5.32374	23.7783	648.562	440.774	647.254	478.449	0	0.393372	1
TC16025	0.135637	9.26823	3.52655	54.1145	199.386	145.601	2254.69	2504.21	0	0.701352	1
TC004200	0.771556	7.93656	5.14371	62.9256	776.7	498.869	2358.39	1850.64	0	2.52227	1
TC010313	1.0755	1.18533	34.0576	67.1687	217.252	161.6	4580.92	2927.37	0	0.0425573	1
TC014846	0.888459	13.3994	55.7859	78.541	144.351	171.718	1956.67	1691.05	0.414446	0.113372	1
TC31087	0	28.4085	3.87487	723.582	286.741	707.243	1968.69	4901.31	0	0.10467	1
TC31918	0.278083	36.5733	2.16287	90.718	118.865	129.096	364.01	314.959	0.0108854	0.689506	1
TC007021	0	32.722	0.682531	79.7363	169.268	345.649	359.694	528.065	0	0	0
TC016407	0.747191	49.8213	3.73596	221.314	161.58	109.319	2484.04	1765.16	0.0757	0.281826	1
TC005000	0.874177	12.9102	4.72056	47.2088	208.054	119.66	1550.79	1036.09	0	0.338941	1
TC32978	0.757058	66.5109	4.27197	40.8244	177.26	261.336	1050.9	1126.51	0.00657235	0.848492	1
TC31726	2.48011	22.4099	7.64417	10.9335	1535.87	1011.65	1528.14	1029.92	0.0271807	0.20238	1
TC08497	3.44459	12.2703	24.4197	22.7103	419.194	228.323	1162.3	661.377	0.0277355	0.131265	1
TC31350	4.76726	28.6012	7.84089	14.4981	411.418	300.648	1871.08	1533.51	0.0162934	0.630723	1
TC08500	1.66367	13.1127	13.3598	23.5029	737.156	402.938	3012.45	1971.52	0.128935	0.152246	1
TC33481	0.866377	15.541	25.0054	33.7819	197.056	265.744	169.003	240.589	0	0.426124	1
TC04812	1.92279	14.3042	28.0007	15.8936	519.395	363.698	429.985	283.436	0.0838812	2.47821	1
TC31697	1.29636	7.06436	13.2085	19.4627	198.358	143.589	973.858	906.127	2.25287	0.459683	1
TC33924	2.05198	5.77944	7.59097	10.9528	118.324	95.782	672.062	491.755	0.00977928	0.382433	1
TC016155	7.1905	5.94358	10.417	9.95677	212.903	165.658	436.086	393.039	0.0457696	0.329564	1
TC31938	4.67256	15.6683	12.1785	18.8458	216.628	221.876	497.131	396.09	0	0.36284	1
TC016410	0.731785	0	2.3783	4.03257	1376.85	728.282	2913.6	2488.9	0	0	1
TC31012	1.00638	4.65842	5.7699	6.65488	382.759	706.896	8790.17	8529.71	0.0105287	0.0730165	1
TC005254	2.28978	2.52361	15.456	13.0386	953.693	854.661	2350.08	2022.25	0.0944495	0.477419	1
TC33476	0.774362	2.70255	31.3617	44.9477	883.16	695.694	5294.05	4041.17	0.0836688	1.07123	1
TC11274	0.315014	26.4553	1.76408	31.1076	1408.81	875.108	1205.68	864.901	0.0114472	0.117519	1
TC31582	0.616243	35.2176	5.02013	13.7491	869.143	1527.03	734.532	1110.18	0.0350005	2.18867	1
TC01835	1.10408	12.8527	4.41632	18.1763	1527.29	738.538	3500.49	2240.63	0.030463	1.11169	1
TC31760	0.691631	32.2556	3.02134	23.289	1848.98	1390.96	6469.81	4320.18	0.160363	1.14944	1
TC006999	1.22122	16.6558	7.3273	52.3228	1947.84	1785.45	1990.51	1720.01	0	0.205035	1
TC001840	1.86798	36.1749	6.13764	115.877	2313.36	1131.13	3756.5	3192.8	0	0.185925	0
TC31913	4.57581	43.2118	0.0232275	0.0511988	93.8622	89.9819	9.54649	11.8013	0	1.44111	1
TC014852	0.441194	6.59135	0.0490215	0.540275	260.5	712.244	1.86282	11.886	0	1.3765	1
TC31908	0.526234	6.71111	0.0250588	0.110471	354.682	373.392	14.484	13.3117	0.0225615	0.142699	1
TC31664	2.87964	5.87135	0.071991	0.396713	172.851	140.278	11.1586	10.4732	0	0.238368	1
TC02381	0.726515	1.06761	0.0807239	0.266902	285.44	157.917	32.7739	19.039	0.181706	0.196063	0
TC005252	1.33798	1.86266	0.211259	0.155222	468.926	361.822	21.0555	17.4625	0	0.117385	1
TC33477	0.265523	210.041	0	0.512116	264.727	415.619	18.1883	19.0214	0.00882507	0.485995	1
TC00314	0.0792223	12.2237	0	0.392905	156.9	265.91	5.94167	8.51295	0.0221911	0.638205	1
TC06964	0.940065	24.1566	0	0.218118	110.532	324.642	3.51288	19.2762	0.02229	1.91399	1
TC001646	0.25377	12.9454	0.0543793	1.45836	187.355	168.989	14.7187	13.3649	0.0543389	0.175031	1
TC32275	0.3394	9.77897	0.193943	6.7865	477.682	507.759	22.7883	21.4817	0.0123389	0.237323	1
TC33474	0.850437	5.63541	0.106305	1.37077	102.116	223.179	17.9868	41.8496	0.03697	2.47621	1
TC11573	0	22.1839	0.457464	2.5209	82.6866	102.979	20.7002	44.4938	0	0.547573	1
TC33294	1.36701	36.4933	0.10126	1.5624	153.814	150.437	44.9594	34.1497	0.0422946	0.741977	1
TC31621	0.0603	5.51599	0.105525	1.62821	187.096	346.112	29.0495	72.3891	0	9.02402	1
TC33879	0.102419	11.2426	1.47483	1.55771	110.694	106.037	26.2193	18.907	0.0131114	7.46132	1
TC31914	0.327399	1.39178	0.724954	0.773211	351.135	242.17	55.5643	35.645	0.385441	6.37719	1
TC04270	0.292513	3.54622	0.548462	5.39993	99.747	152.407	38.4655	112.593	0.0425718	6.46429	1
TC31714	1.60515	119.48	0.370419	0.408245	348.687	1571.38	19.3852	142.477	0.0135361	10.6103	1
TC05773	2.948	96.1334	0.173412	4.96912	109.076	69.9499	46.9946	43.1931	0.024067	5.86226	0
TC31847	6.14108	69.9582	0.109858	3.19643	147.551	177.063	45.8769	40.5123	0.0128307	6.86811	1
TC31762	0.711526	123.453	0.355763	0.952225	534.051	472.023	121.62	91.6656	0.0358729	5.19743	1
TC04190	1.57634	101.554	0	0	405.622	590.529	54.957	55.0413	0.0111105	5.30318	1
TC04199	1.03615	19.6417	0	0.0456784	506.926	769.863	21.2203	38.7809	0.0610785	1.0674	1
TC009408	1.14029	0.864006	0	0.157092	399.815	327.144	103.339	63.4652	0.0351724	0.0915578	1
TC010979	1.57507	4.74483	0	0.0578638	321.787	296.957	171.42	163.812	0	0.331994	1
TC001836	0.205154	4.97428	0	0.452207	2931.44	2128.99	66.2646	40.9247	0.057796	0	1
TC11280	0.402171	3.98916	0	0.33243	2630.1	1835.01	163.684	150.591	0.012411	0.131219	1
TC16157	0.498128	55.0368	0.124532	0.411746	607.217	734.555	176.213	193.384	0.012433	0.225076	1
TC31788	1.19061	16.8242	0.170087	0.562369	1484.57	1533.53	438.145	304.71	0	0.314387	1
TC010106	8.63816	9.52027	7.13587	4.55317	113.235	75.7482	101.029	79.2666	0	0	1
TC004999	2.45298	4.47763	3.21954	3.37934	184.204	123.515	77.039	69.699	0	0.0662127	1
TC33504	1.95174	3.47476	4.26379	7.0819	171.212	127.805	158.451	115.958	0.00258352	0.0282401	1
TC001645	0.496386	3.55599	2.48193	4.92368	214.687	228.678	83.2687	73.4449	0.0326143	1.66697	1
TC002047	0	1.61065	6.68077	6.90281	196.456	178.783	263.89	264.608	0	0.320792	1
TC31619	0.486433	4.28885	13.7282	12.2709	126.473	240.89	238.622	185.493	0	0.231083	1
TC014853	0.317404	2.48052	0.288549	3.72078	76.0328	127.969	48.8226	113.595	0.00327539	0.0281918	1
TC010288	0.171457	6.42483	0.428642	6.89725	137.594	107.427	94.6442	60.2801	0	0.693871	1
TC31581	0.323522	34.4278	1.31206	12.8361	211.548	144.01	46.2277	34.0316	0.0111663	0.326862	1
TC31613	0.445501	21.0582	0.297001	12.4385	80.7842	502.124	66.9242	128.259	0	0.7832	1
TC31881	7.99613	17.9964	1.26255	3.75698	145.572	143.136	35.0567	41.5123	0.0093299	1.40401	1
TC33489	1.36952	14.4468	0.369553	2.51562	247.97	135.867	87.4754	43.4124	0.0047344	0.0543988	1
TC34201	2.71795	13.2183	0.647132	1.61662	251.864	187.385	74.075	48.7839	0	0.0994674	1
TC34202	2.89183	16.5121	0.338406	2.06825	235.223	168.342	36.3171	28.3621	0.00232115	0.670564	1
TC010248	2.13662	16.6144	0	2.09316	333.55	259.159	30.8622	24.4638	0	0.828458	1
TC08471	21.2608	96.4566	1.45154	0.376416	1122.64	539.686	154.973	76.4125	0.0237938	0.829344	0
TC33482	17.2864	14.1463	1.00502	1.01271	133.984	82.9789	84.7663	61.9652	0	0.425119	0
TC000011	54.1215	34.383	1.26305	0.765614	132.367	90.1336	71.6779	57.073	0	0.130647	1
TC33490	10.7217	62.2643	4.49487	10.7713	332.084	190.747	110.392	67.4454	0.0113927	0.260435	1
TC012951	19.0216	32.0853	2.78365	3.70706	580.16	444.975	40.131	44.4847	0.051854	0.0736537	1
TC33478	22.0128	22.2829	4.78538	4.08739	295.856	233.772	36.1296	59.5968	0.0896256	1.81112	0
TC012931	0	15.2721	0.054771	12.3746	107.077	187.672	216.51	293.973	0.0854361	0.78752	1
TC31595	0.603598	39.0161	0.0905398	9.21352	377.853	439.056	87.0389	90.4389	0.0139844	0.491768	1
TC01728	3.19407	41.3676	0.069061	6.10809	169.838	363.669	82.0272	81.1748	0.022003	1.24511	1
TC16245	14.2525	188.804	0.139731	2.15599	360.156	393.931	116.535	184.415	0.0140039	1.84602	1
TC31710	5.36505	17.593	0.363545	2.4283	121.755	357.75	94.665	310.228	0.0189217	1.05392	1
TC06945	5.5046	30.738	0.262124	2.36891	383.173	400.808	328.651	329.625	0	0.572739	1
TC31763	1.77259	335.314	0.491559	4.43255	460.204	805.132	162.17	158.439	0.0918213	2.48283	1
TC31082	3.0933	63.339	0.814027	6.28008	223.043	353.837	195.204	291.754	0	2.15695	0
TC31776	3.73328	84.6963	1.76839	7.31468	346.823	450.045	205.81	203.031	0.0115579	0.705002	1
TC33921	0.0734815	0.161971	4.11497	2.71301	151.188	98.5996	162.211	120.02	0	0.00918999	1
TC31875	0.0329541	1.08958	10.4794	22.6633	346.15	635.443	194.462	348.556	0.010061	0.920922	1
TC006880	0.292112	0.321942	49.0748	32.999	250.486	136.342	29.2112	24.9505	0.0337621	0.230288	1
TC01489	1.34071	0.98508	79.884	105.404	144.573	175.714	24.2445	29.3061	0.0293338	0.457467	1
TC000017	0.338015	0.186266	2.02809	2.04893	28.7313	362.474	5.07023	50.6644	0	1.20325	1
TC16170	0.0925867	0.510207	0	0	78.421	136.94	7.6847	11.2246	0	6.08415	1
TC11235	0.991385	0.874098	0	0.218525	154.061	68.1797	28.3536	22.508	0.885005	0.850894	0
TC31571	2.90247	3.0305	2.44418	2.02033	151.234	73.4054	20.47	11.7853	0.0220399	0.546676	1
TC31704	1.31359	3.62952	0.462532	0.489374	197.575	105.603	46.1606	29.7702	0.00136461	0.0369578	1
TC10690	0.681948	2.80592	0	0	180.034	122.909	14.2754	11.825	0	0.0660959	1
TC016406	0	6.87752	0	0	212.169	164.201	21.451	16.764	0	0.049788	1
TC001989	0	0.230094	0.208774	0.460187	227.772	196.5	69.7305	49.0099	0.0606926	0.249099	1
TC010274	0	0.282425	0.128128	0.706063	232.169	173.833	110.959	60.2978	0	0.056588	1
TC006079	0.147882	0.325966	0.739408	2.20027	311.143	203.321	30.6115	22.7361	0	0.0421317	1
TC010088	0.0833136	0.550928	0	0	445.811	428.806	55.4868	39.7586	0.0868288	0.0810213	1
TC011270	0	0.230999	0	0	646.604	514.282	13.3443	15.477	0	0.038237	1
TC002196	0.720119	0.680277	0	0	470.958	305.558	22.2208	11.2246	0	0.154747	0
TC31884	0.223686	0.189638	0.10324	1.21368	310.614	422.171	356.419	426.912	0.01996	4.77742	1
TC004509	0	0.954046	0.0961832	1.37807	776.006	816.24	750.325	731.754	0.147632	0.139793	1
